# Supplementary material for: Protein intake and cardiovascular diseases: an umbrella review of systematic reviews for the evidence-based guideline on protein intake of the German Nutrition Society
Source: Eur J Nutr. 2025 Aug 13;64(6):254. doi: 10.1007/s00394-025-03746-2 (PMC12350521; doi:10.1007/s00394-025-03746-2)
Supplement: Supplementary file 3 — Supplementary file3 (XLSX 14 kb) [file 394_2025_3746_MOESM3_ESM.xlsx]

## Sheet: Tabelle1
Supplementary Material 2. Overview of primary study overlap.
		Lamberg-Allardt 2023 [24]	Mantzouranis 2023 [25]	Zuo 2023 [26]	Mousavi 2022 [21]	Boushey 2020 [22]	Yan 2017 [20]	Zhang 2016 [19]	Zhang 2014 [18]	Pedersen 2013 [17]
Included in 4 SRs	Larsson 2012		X			X		X	X
	Preis 2010, AJCN 91					X		X	X	X
	Preis 2010, AJCN 92		X		X	X				X
	Prentice 2011				X			X	X	X
Included in 3 SRs	Halton 2006				X	X				X
	Haring 2014		X		X	X
	Haring 2015		X			X		X
Included in 2 SRs	Dehghan 2017		X		X
	Iso 2001							X	X
	Iso 2003							X	X
	Khaw 1987							X	X
	Sauvaget 2004							X	X
	Talaei 2014						X	X
	Zhang 2003			X			X
Included in 1 SR	Appel 2005									X
	Bernstein 2012							X
	Chan 2019		X
	Guallar-Castillion 2010		X
	Hernandez-Alonso 2015		X
	Hernandez-Alonso 2016					X
	Hu 1999		X
	Hu 2000		X
	Iso 2001									X
	Kalemen 2004		X
	Kelemen 2005				X
	Kurihara 2019				X
	Lagiou 2012							X
	Liu 2000		X
	Nagata 2015							X
	Song 2016		X
	Wallstrom 2012				X
	Voortman 2021	X
	Yu 2014						X
	Yu 2015						X
The SR by Ma 2024 is not included in this tables, as it does not specify which primary studies are included in the analysis.
