# Supplementary material for: Protein intake and cardiovascular diseases: an umbrella review of systematic reviews for the evidence-based guideline on protein intake of the German Nutrition Society
Source: Eur J Nutr. 2025 Aug 13;64(6):254. doi: 10.1007/s00394-025-03746-2 (PMC12350521; doi:10.1007/s00394-025-03746-2)
Supplement: Supplementary file 7 — Supplementary Material 6 [file 394_2025_3746_MOESM7_ESM.xlsx]

## Sheet: SR with MA - cohort studies
Supplementary Material 6. Outcome-specific certainty of evidence assessment of included systematic reviews using NutriGrade.
SR with MA of cohort studies					Ma 2024 [23]				Mantzouranis 2023 [25]		Mousavi 2020 [21]			Yan 2017 [20]	Zhang 2016 [19]			Zhang 2014 [18]
					Total CVD: Total protein	Total CVD: Animal protein	Total CVD: Plant protein	Stroke: Total protein	Total CVD	Stroke	Total protein	Animal protein	Plant protein	Soya protein	Total protein	Animal protein	Plant protein	Total protein	Animal protein	Plant protein
1.	Risk of bias / study quality / study limitations (3 P)
	a.	No information available (0 P)
	b.	Risk of bias (2 P)*
		i.	Ascertainment of exposure1
		ii.	Adjusted basic & outcome relevant model1
		iii.	Assessment of outcome1
		iv.	Adequacy of follow-up duration1
	c.	Study quality (2 P)2			2	2	2	2	2	2	2	2	2	2	2	2	2	2	2	2
2.	Precision (1 P)
	a.	<500 events OR ≥500 events but 95% CI overlaps the null, and includes important benefit (RR: <0.8) or harm (RR: >1.2) (0 P)										0	0							0
	b.	≥500 events and the 95% CI excludes the null values; ≥500 events but 95% CI overlaps the null, and excludes important benefit (RR: <0.8) or harm (RR: >1.2) (1 P)			1	1	1	1	1	1	1			0	1	1	1	1	1
3.	Heterogeneity (1 P)										0.4	0	0		0.8	0.3	0.4	0.4	0	0
	a.	≤ 5 studies (0 P)				0	0	0		0				0
	b.	6-9 studies (if ≥10 studies; multiply points by 2):
		i.	I2 (H2 and/or tau2) (0.1 P)		0.2				0.2
		ii.	CIs for I2 (0.1 P)
		iii.	If I2 <40% (0.3 P) skip iv.		0.6
		iv.	Modelling detected heterogeneity (I2≥40%) with random effects model (0.1 P)						0.2
			1.	Exploring detected heterogeneity with subgroup analysis or meta-regression (0.1 P)
			2.	Sensitivity analyses with higher levels of heterogeneity (0.1 P)
4.	Directness (1 P)
	a.	Differences in population; differences in intervention; surrogate markers; network meta-analysis (0 P)
	b.	No important differences in population or intervention; hard clinical outcome (1 P)			1	1	1	1	1	1	1	1	1	1	1	1	1	1	1	1
5.	Publication bias (1 P)
	a.	<5 studies OR evidence for severe bias with test or plot OR publication bias not assessed (0 P)								0	0	0	0	0
	b.	No evidence for publication bias with test or plot (5-9 studies) OR evidence for moderate/small amount of publication bias with test or plot (0.5 P)				0.5	0.5	0.5	1							0.5	0.5	0.5	0.5	0.5
	c.	No evidence for publication bias with test or plot (≥10 studies) (1 P)			1										1
6.	Funding bias (1 P)
	a.	Industry funding OR conflict of interest (0 P)
	b.	Private institutions, foundations, non-governmental organizations (0.5 P)																0.5	0.5	0.5
	c.	Academic institutions, research institutions (1 P)			1	1	1	1	1	1	1	1	1	1	1	1	1
7.	Effect size (2 P)
	a.	No effect (HR/RR: 0.80-1.20) (0 P)			0		0	0	0	0	0	0	0	0	0	0	0	0		0
	b.	Moderate effect size (HR/RR: <0.80-0.50 or >1.2-2.00) (1 P)				1													1
	c.	Large effect size (HR/RR: <0.50 or >2.00) (2 P)
8.	Dose-response (1 P)
	a.	No dose-response relationship (corresponding statistical test non- significant) (0 P)			0	0	0	0	0	0	0	0	0	0	0	0	0		0	0
	b.	Linear and/ or non-linear dose-response relationship (corresponding statistical test significant) (1 P)																1
				Overall Score3	6.8	6.5	5.5	5.5	6.4	5	5.4	4	4	4	6.8	5.8	5.9	6.4	6	4
				Outcome-specific certainty of evidence	moderate	moderate	low	low	moderate	low	low	low	low	low	moderate	low	low	moderate	moderate	low
	P: point(s); RR: risk ratio.
	1 ≥2/3 of studies low risk of bias = 0.5 P; >1/3 of studies high risk of bias OR not assessed = 0 P; unclear risk of bias = 0.25 P)
	2 cut-off for different quality scale (≥3/4 of overall score= 2 P; ≥1/2 of overall score= 1 P; <1/2 of overall score= 0 P); i.e. Newcastle-Ottawa Scale (mean): ≥7= 2 P; 4-6.9= 1 P; 0-3.9= 0 P
	3 0-3.99: very low evidence; 4-5.99: low evidence; 6-7.99: moderate evidence; ≥8: high evidence

## Sheet: SR without MA - cohort studies
SR without MA of cohort studies
					Lamberg-Allardt 2023 [24]	Zuo 2023 [26]	Boushey 2020 [22]								Pedersen 2013 [17]
							Total CVD: total protein	Total CVD: animal protein	Total CVD: plant protein	CHD: total protein	CHD: animal protein	stroke: total protein	stroke: animal protein	stroke: plant protein	CHD: total protein	CHD: animal protein	CHD: plant protein	stroke: total protein	stroke: animal protein	stroke: plant protein
1.	Risk of bias / study quality / study limitations (3 P)
	a.	No information available (0 P)
	b.	Risk of bias (2 P)
		i.	Ascertainment of exposure1
		ii.	Adjusted basic & outcome relevant model1
		iii.	Assessment of outcome1
		iv.	Adequacy of follow-up duration1
	c.	Study quality (2 P)2			1	2	2	2	2	2	2	2	2	2	1	1	1	0.5	0.5	0.5
2.	Precision (1 P)
	a.	<500 events or <2000 participants events (0 P)				0
	b.	≥500 events or ≥2000 participants events (1 P)			1		1	1	1	1	1	1	1	1	1	1	1	1	1	1
3.	Heterogeneity (1 P)
	a.	>1/3 of included studies have an inconsistent result
		(i.e. point estimates and/or 95% CI did not overlap between studies) (0 P)
	b.	≥2/3 of included studies have a consistent result
		(i.e. point estimates and/or 95% CI did overlap between studies) (1 P)			1	1	1	1	1	1	1	1	1	1	1	1	1	1	1	1
4.	Directness (1 P)
	a.	Differences in population; differences in intervention; surrogate markers; network meta-analysis (0 P)
	b.	No important differences in population or intervention; hard clinical outcome (1 P)			1	1	1	1	1	1	1	1	1	1	1	1	1	1	1	1
5.	Funding bias (1 P)
	a.	Industry funding OR conflict of interest (0 P)
	b.	Private institutions, foundations, non-governmental organizations (0.5 P)					0.5	0.5	0.5	0.5	0.5	0.5	0.5	0.5
	c.	Academic institutions, research institutions (1 P)			1	1									1	1	1	1	1	1
6.	Effect size (2 P)
	a.	No effect for >1/3 of included studies (0 P)			0		0		0	0	0	0		0	0	0	0	0	0	0
	b.	Moderate effect size for ≥2/3 of included studies (1 P)						1					1
	c.	Large effect size for ≥2/3 of included studies (2 P)				2
				Overall Score3	5	7	5.5	6.5	5.5	5.5	5.5	5.5	6.5	5.5	5	5	5	4.5	4.5	4.5
				Outcome-specific certainty of evidence	moderate	high	moderate	high	moderate	moderate	moderate	moderate	high	moderate	moderate	moderate	moderate	moderate	moderate	moderate
	P: point(s); RR: risk ratio.
	1 ≥2/3 of studies low risk of bias = 0.5 P; >1/3 of studies high risk of bias OR not assessed = 0 P; unclear risk of bias = 0.25 P)
	2 cut-off for different quality scale (≥3/4 of overall score= 2 P; ≥1/2 of overall score= 1 P; <1/2 of overall score= 0 P); i.e. Newcastle-Ottawa Scale (mean): ≥7= 2 P; 4-6.9= 1 P; 0-3.9= 0 P
	30-2.99: very low evidence; 3-4.49: low evidence; 4.5-5.99: moderate evidence; ≥6: high evidence
